# Supplementary material for: HTMC: hierarchical tolerance mask correspondence for human body point cloud registration
Source: PeerJ Comput Sci. 2023 Dec 21;9:e1724. doi: 10.7717/peerj-cs.1724 (PMC10773842; doi:10.7717/peerj-cs.1724)
Supplement: Supplemental Information 1 [file peerj-cs-09-1724-s001.zip]

Archive with 6 entries (6 files):
- code/datasets.py
- code/main.py
- code/model.py
- code/test.py
- code/utils.py
- code/visual.py
