# Supplementary material for: HTMC: hierarchical tolerance mask correspondence for human body point cloud registration
Source: PeerJ Comput Sci. 2023 Dec 21;9:e1724. doi: 10.7717/peerj-cs.1724 (PMC10773842; doi:10.7717/peerj-cs.1724)
Supplement: Supplemental Information 1 [file peerj-cs-09-1724-s001.zip › code/datasets.py]

from torch.utils.data import Dataset
import os
import glob
import h5py
import numpy as np
from sklearn.neighbors import NearestNeighbors
from scipy.spatial.distance import minkowski
from scipy.spatial.transform import Rotation
import pickle

import visual


def load_data(partition):
    BASE_DIR = os.path.dirname(os.path.abspath(__file__))
    DATA_DIR = os.path.join(BASE_DIR, 'data')
    all_data = []
    all_label = []
    for h5_name in sorted(glob.glob(os.path.join(DATA_DIR, 'modelnet40_ply_hdf5_2048', 'ply_data_%s*.h5' % partition))):
        f = h5py.File(h5_name)
        data = f['data'][:].astype('float32')
        label = f['label'][:].astype('int64')
        f.close()
        all_data.append(data)
        all_label.append(label)
    all_data = np.concatenate(all_data, axis=0)
    all_label = np.concatenate(all_label, axis=0)
    return all_data, all_label

def jitter_pointcloud(pointcloud, sigma=0.5, clip=1):
    num_to_pad = 200
    pad_points = pointcloud[np.random.choice(pointcloud.shape[0], size=num_to_pad, replace=True), :]
    N, C = pad_points.shape
    pad_points += np.clip(sigma * np.random.randn(N, C), -1 * clip, clip)
    pointcloud = np.concatenate((pointcloud, pad_points), axis=0)
    return pointcloud

def random_rotation(max_angle):
    axis = np.random.randn(3)
    axis /= np.linalg.norm(axis)
    angle = np.random.rand() * max_angle
    A = np.array([[0, -axis[2], axis[1]],
                  [axis[2], 0, -axis[0]],
                  [-axis[1], axis[0], 0]])
    R = np.eye(3) + np.sin(angle) * A + (1 - np.cos(angle)) * np.dot(A, A)
    return R

def random_translation(max_dist):
    t = np.random.randn(3)
    t /= np.linalg.norm(t)
    t *= np.random.rand() * max_dist
    return np.expand_dims(t, 1)

def random_pose(max_angle, max_trans):
    R = random_rotation(max_angle)
    t = random_translation(max_trans)
    return np.concatenate([np.concatenate([R, t], 1), [[0, 0, 0, 1]]], 0)

def dis_np(pc1,pc2):
    xx = (pc1 ** 2).sum(axis=1)[:, np.newaxis]
    yy = (pc2 ** 2).sum(axis=1)[:, np.newaxis]
    xy2 = -2 * (pc1 @ pc2.T)
    dis = xx + xy2 + yy.T
    dis = np.where(dis<0, 0, dis)
    return np.sqrt(dis)

def dense(pc):
    dis = dis_np(pc, pc)
    row, col = np.diag_indices_from(dis)
    dis[row, col] = 999
    min_dis = dis.min(axis=1)
    min_dis = np.sort(min_dis)
    min_dis = min_dis[min_dis.size//3:min_dis.size*2//3]
    d = min_dis.mean()
    return d

def mask_compute(pc1, pc2):
    dis = dis_np(pc1, pc2)

    d = dense(pc1)

    # mask1 = np.where(dis.min(axis=1) < 2*d, 1, 0)
    # mask2 = np.where(dis.min(axis=0) < 2*d, 1, 0)

    mask1 = np.where(dis.min(axis=1) < d*2, 1, 0)
    mask2 = np.where(dis.min(axis=0) < d*2, 1, 0)

    return mask1, mask2

def partial_overlap(source_in, target_in, n_sub_points=768, min_inlier_ratio=30, max_inlier_ratio=80):
    ratio1 = np.random.randint(200 - max_inlier_ratio, 200 - min_inlier_ratio)
    # ratio2 = np.random.randint(200 - max_inlier_ratio, 200 - min_inlier_ratio)
    ratio2 = ratio1

    flag_source = False
    flag_target = False

    i = 0

    while True:
        i += 1
        if i > 100:
            break
        if ratio1 < 100:
            ratio1 = 100
        if ratio2 < 100:
            ratio2 = 100
        source = source_in[:int(n_sub_points * ratio1 // 100)]
        target = target_in[:int(n_sub_points * ratio2 // 100)]
        nbrs1 = NearestNeighbors(n_neighbors=n_sub_points, algorithm='auto',
                                 metric=lambda x, y: minkowski(x, y)).fit(source)
        random_p1 = np.random.random(size=(1, 3)) + np.array([[500, 500, 500]]) * np.random.choice([1, -1, 1, -1])
        idx1 = nbrs1.kneighbors(random_p1, return_distance=False).reshape((n_sub_points,))
        nbrs2 = NearestNeighbors(n_neighbors=n_sub_points, algorithm='auto',
                                 metric=lambda x, y: minkowski(x, y)).fit(target)
        random_p2 = -random_p1
        idx2 = nbrs2.kneighbors(random_p2, return_distance=False).reshape((n_sub_points,))

        pc1 = source[idx1, :]
        pc2 = target[idx2, :]

        mask1, mask2 = mask_compute(pc1, pc2)

        if mask1.sum()/mask1.size > max_inlier_ratio/100:
            ratio1 = ratio1 * 1.1
        elif mask1.sum()/mask1.size < min_inlier_ratio/100:
            ratio1 = ratio1 * 0.9
        else:
            flag_source = True

        if mask2.sum()/mask2.size > max_inlier_ratio/100:
            ratio2 = ratio2 * 1.1
        elif mask2.sum()/mask2.size < min_inlier_ratio/100:
            ratio2 = ratio2 * 0.9
        else:
            flag_target = True

        if flag_source and flag_target:
            break

        if ratio1 <= 100 and ratio2 <= 100:
            break

    shuffle1 = np.arange(n_sub_points)
    np.random.shuffle(shuffle1)
    shuffle2 = np.arange(n_sub_points)
    np.random.shuffle(shuffle2)
    pc1 = pc1[shuffle1, :].T
    mask1 = np.array(mask1)[shuffle1]

    pc2 = pc2[shuffle2, :].T
    mask2 = np.array(mask2)[shuffle2]

    return pc1, pc2, mask1, mask2

def farthest_subsample_points(pointcloud1, pointcloud2, num_subsampled_points=768):
    pointcloud1 = pointcloud1.T
    pointcloud2 = pointcloud2.T
    nbrs1 = NearestNeighbors(n_neighbors=num_subsampled_points, algorithm='auto',
                             metric=lambda x, y: minkowski(x, y)).fit(pointcloud1)
    random_p1 = np.random.random(size=(1, 3)) + np.array([[500, 500, 500]]) * np.random.choice([1, -1, 1, -1])
    idx1 = nbrs1.kneighbors(random_p1, return_distance=False).reshape((num_subsampled_points,))
    nbrs2 = NearestNeighbors(n_neighbors=num_subsampled_points, algorithm='auto',
                             metric=lambda x, y: minkowski(x, y)).fit(pointcloud2)
    random_p2 = random_p1
    idx2 = nbrs2.kneighbors(random_p2, return_distance=False).reshape((num_subsampled_points,))
    return pointcloud1[idx1, :].T, pointcloud2[idx2, :].T

class ModelNet40(Dataset):
    def __init__(self, num_points, num_subsampled_points=768, partition='train',
                 gaussian_noise=False, unseen=False, rot_factor=4, category=None):
        super(ModelNet40, self).__init__()
        self.data, self.label = load_data(partition)
        if category is not None:
            self.data = self.data[self.label == category]
            self.label = self.label[self.label == category]
        self.num_points = num_points
        self.num_subsampled_points = num_subsampled_points
        self.partition = partition
        self.gaussian_noise = gaussian_noise
        self.unseen = unseen
        self.label = self.label.squeeze()
        self.rot_factor = rot_factor
        # self.data = self.data[self.label == 0]
        # self.label = self.label[self.label == 0]
        if num_points != num_subsampled_points:
            self.subsampled = True
        else:
            self.subsampled = False
            ######## simulate testing on first 20 categories while training on last 20 categories

        if self.unseen:
            if self.partition == 'test':
                self.data = self.data[self.label >= 20]
                self.label = self.label[self.label >= 20]
                print('ss')
            elif self.partition == 'train':
                self.data = self.data[self.label < 20]
                self.label = self.label[self.label < 20]
                print('train')
        else:
            print('T')


    def __getitem__(self, item):
        pointcloud = self.data[item][:self.num_points]

        if self.partition != 'train':
            np.random.seed(item)
        anglex = np.random.uniform() * np.pi / self.rot_factor
        angley = np.random.uniform() * np.pi / self.rot_factor
        anglez = np.random.uniform() * np.pi / self.rot_factor
        cosx = np.cos(anglex)
        cosy = np.cos(angley)
        cosz = np.cos(anglez)
        sinx = np.sin(anglex)
        siny = np.sin(angley)
        sinz = np.sin(anglez)
        Rx = np.array([[1, 0, 0],
                       [0, cosx, -sinx],
                       [0, sinx, cosx]])
        Ry = np.array([[cosy, 0, siny],
                       [0, 1, 0],
                       [-siny, 0, cosy]])
        Rz = np.array([[cosz, -sinz, 0],
                       [sinz, cosz, 0],
                       [0, 0, 1]])
        R_ab = Rx.dot(Ry).dot(Rz)
        translation_ab = np.array([np.random.uniform(-0.5, 0.5), np.random.uniform(-0.5, 0.5),
                                   np.random.uniform(-0.5, 0.5)])


        pointcloud1 = pointcloud.T
        rotation_ab = Rotation.from_euler('zyx', [anglez, angley, anglex])
        pointcloud2 = rotation_ab.apply(pointcloud1.T).T + np.expand_dims(translation_ab, axis=1)
        pointcloud1 = np.random.permutation(pointcloud1.T).T
        pointcloud2 = np.random.permutation(pointcloud2.T).T

        if self.subsampled:
            pointcloud1, pointcloud2 = farthest_subsample_points(pointcloud1, pointcloud2,
                                                                 num_subsampled_points=self.num_subsampled_points)

        if self.gaussian_noise:
            pointcloud1 = jitter_pointcloud(pointcloud1.T).T
            pointcloud2 = jitter_pointcloud(pointcloud2.T).T

        mask1, mask2 = mask_compute(pointcloud1.T, pointcloud2.T)

        return pointcloud1.astype('float32'), pointcloud2.astype('float32'), R_ab.astype('float32'), \
               translation_ab.astype('float32'), mask1, mask2

    def __len__(self):
        return self.data.shape[0]


class Human(Dataset):
    def __init__(self, args, partition='train'):
        with open('./data/' + partition + '.pickle', 'rb') as f:
            self.data = pickle.load(f)
        self.sub_points = args.sub_points
        self.partition = partition
        self.gaussian_noise = args.gaussian
        self.factor = args.factor
        self.min_inlier_ratio = args.min_inlier_ratio
        self.max_inlier_ratio = args.max_inlier_ratio

    def __getitem__(self, item):
        pc = self.data[item]
        pc = pc-np.mean(pc, axis=0)
        if self.partition != 'train':
            np.random.seed(item)

        output = partial_overlap(pc, pc, self.sub_points, self.min_inlier_ratio, self.max_inlier_ratio)
        src = output[0]
        tgt = output[1]
        mask_src = output[2]
        mask_tgt = output[3]
        anglex = np.random.uniform() * np.pi / self.factor
        angley = np.random.uniform() * np.pi / self.factor
        anglez = np.random.uniform() * np.pi / self.factor

        cosx = np.cos(anglex)
        cosy = np.cos(angley)
        cosz = np.cos(anglez)
        sinx = np.sin(anglex)
        siny = np.sin(angley)
        sinz = np.sin(anglez)
        Rx = np.array([[1, 0, 0],
                        [0, cosx, -sinx],
                        [0, sinx, cosx]])
        Ry = np.array([[cosy, 0, siny],
                        [0, 1, 0],
                        [-siny, 0, cosy]])
        Rz = np.array([[cosz, -sinz, 0],
                        [sinz, cosz, 0],
                        [0, 0, 1]])
        R_ab = Rx.dot(Ry).dot(Rz)
        translation_ab = np.array([np.random.uniform(-0.5, 0.5), np.random.uniform(-0.5, 0.5),
                                   np.random.uniform(-0.5, 0.5)])

        rotation_ab = Rotation.from_euler('zyx', [anglez, angley, anglex])
        tgt = rotation_ab.apply(tgt.T).T + np.expand_dims(translation_ab, axis=1)
        if self.gaussian_noise:
            src = jitter_pointcloud(src.T).T
            tgt = jitter_pointcloud(tgt.T).T

        return src.astype('float32'), tgt.astype('float32'), R_ab.astype('float32'), translation_ab.astype('float32'), mask_src, mask_tgt

    def __len__(self):
        return len(self.data)

class ICL(Dataset):
    def __init__(self, args, partition):
        super(ICL, self).__init__()
        self.partition = partition
        if partition == 'test':
            path = r'./data/test/icl_nuim.h5'
            with h5py.File(path, 'r') as f:
                self.source = f['source'][...]
                self.target = f['target'][...]
                self.transform = f['transform'][...]
        else:
            path = r'./data/train/icl_nuim.h5'
            with h5py.File(path, 'r') as f:
                self.source = f['points'][...]
                self.target = self.source

        self.max_angle = np.pi/args.factor
        self.max_trans = 0.5
        self.gaussian_noise = args.gaussian
        self.sub_points = args.sub_points
        self.min_inlier_ratio = args.min_inlier_ratio
        self.max_inlier_ratio = args.max_inlier_ratio

    def __getitem__(self, index):
        pcd1 = self.source[index]
        pcd2 = self.target[index]

        if self.partition == 'test':
            transform = self.transform[index]
            pcd1 = pcd1 @ transform[:3, :3].T + transform[:3, 3]

        pcd1, pcd2, mask1, mask2 = partial_overlap(pcd1, pcd2, self.sub_points, self.min_inlier_ratio, self.max_inlier_ratio)
        pcd1, pcd2 = pcd1.T, pcd2.T

        transform = random_pose(self.max_angle, self.max_trans)
        pose1 = random_pose(np.pi, self.max_trans)
        pose2 = transform @ pose1
        pcd1 = pcd1 @ pose1[:3, :3].T + pose1[:3, 3]
        pcd2 = pcd2 @ pose2[:3, :3].T + pose2[:3, 3]
        if self.gaussian_noise:
            pcd1 = jitter_pointcloud(pcd1)
            pcd2 = jitter_pointcloud(pcd2)
        R_ab = transform[:3, :3]
        translation_ab = transform[:3, 3]

        # if self.sub_points != self.num_points:
        #     pcd1, pcd2 = farthest_subsample_points(pcd1, pcd2, num_subsampled_points = self.sub_points)

        return pcd1.T.astype('float32'), pcd2.T.astype('float32'), R_ab.astype('float32'), \
               translation_ab.astype('float32'), mask1, mask2

    def __len__(self):
        return self.source.shape[0]


class KITTI(Dataset):
    def __init__(self, args, partition='train'):
        path = "./data/ks7/KITTI"
        pickle_name = os.path.join(path, partition + ".pickle")
        file = open(pickle_name, 'rb')
        self.data = pickle.load(file)
        file.close()

        self.max_angle = np.pi/args.factor
        self.max_trans = 0.5
        self.gaussian_noise = args.gaussian
        self.sub_points = args.sub_points
        self.min_inlier_ratio = args.min_inlier_ratio
        self.max_inlier_ratio = args.max_inlier_ratio

    def __getitem__(self, item):
        source = self.data['x1'][item].T
        target = self.data['x2'][item].T
        R = self.data['R'][item]
        t = self.data['t'][item]
        source = source.T@R + t
        target = target.T

        pcd1, pcd2, mask1, mask2 = partial_overlap(source, target, self.sub_points, self.min_inlier_ratio, self.max_inlier_ratio)
        pcd1, pcd2 = pcd1.T, pcd2.T
        transform = random_pose(self.max_angle, self.max_trans)
        pose1 = random_pose(np.pi, self.max_trans)
        pose2 = transform @ pose1
        pcd1 = pcd1 @ pose1[:3, :3].T + pose1[:3, 3]
        pcd2 = pcd2 @ pose2[:3, :3].T + pose2[:3, 3]

        if self.gaussian_noise:
            pcd1 = jitter_pointcloud(pcd1)
            pcd2 = jitter_pointcloud(pcd2)
        R_ab = transform[:3, :3]
        translation_ab = transform[:3, 3]

        return pcd1.T.astype('float32'), pcd2.T.astype('float32'), R_ab.astype('float32'), \
               translation_ab.astype('float32'), mask1, mask2

    def __len__(self):
        return len(self.data['x1'])
        # return 100
